# Supplementary material for: ROCK2-induced metabolic rewiring in diabetic podocytopathy
Source: Commun Biol. 2022 Apr 8;5:341. doi: 10.1038/s42003-022-03300-4 (PMC8993857; doi:10.1038/s42003-022-03300-4)
Supplement: Supplementary file 4 — Supplementary Data 1 [file 42003_2022_3300_MOESM4_ESM.xlsx]

## Sheet: Sheet1
	Fig. 1b
	Sham	0.722721	0.856492	1.12234	2.1236	0.973674	0.201173
	STZ	4.3666	3.80135	2.30779	1.77339	4.92974	5.06833
	db/m	1.211	1.08012	1.55962	1.52224	0.362536	0.264474
	db/db	2.23643	2.55124	3.52152	2.3153	1.68319	2.97151
	Chow	2.0237	1.22433	1.57134	0.445036	0.131852	0.603738
	HFD	2.88185	3.39167	4.76341	2.73586	1.4712	2.08059
	Fig. 1c
	ACR, mg/gCr	5.71	139.513	3.9	5.6	5.07	72.5101	70.8805	72.768	37.4431	125.167	55.645	53.7897	4.17	38.41	32.51	30.19	38.08	38.65	241.722	287.116	213.489	295.706	287.72	333.79	572.071	437.08	531.78	494.58	483	672.388	760.87	1325.6	1025.69	1165.23	1567.72	1087.65	807.27	1356.81
	ROCK2 mRNA	1.1855	1.10303	1.15695	1.1906	1.11314	0.945601	1.05988	1.00813	0.941475	0.701478	0.871433	1.04413	1.21458	0.920111	0.924285	0.900781	0.779129	0.939772	1.04205	1.00891	1.04126	1.04323	0.842582	0.958859	1.06303	0.998461	1.03314	1.07172	1.02264	1.08518	1.06041	1.0391	1.05049	1.19137	1.35137	1.16718	1.00969	1.05518
	Fig. 2c
	Glom
	WT	0.934911	0.84845	1.21664
	PR2KO	0.511534	0.0382844	0.204178
	Liver
	WT	0.4054	1.10759	1.48701
	PR2KO	0.772399	0.614472	0.896527
	Muscle
	WT	0.122828	0.372345	2.50483
	PR2KO	0.962402	1.24808	2.15056
	Heart
	WT	1.04614	0.801112	1.15275
	PR2KO	0.795579	0.598771	0.712063
	Fig. 2g
		6	7	8	9	10	11	12	13	14	15	16	17	18	19	20	21	22	23	24	25	26	27	28	29	30	31	32	33	34	35	36	37	38	39	40	41	42	43	44	45	46	47	48
	WT	19.4455	20.9182	23.4182	23.7909	24.5727	25.5364	26.4	27.3455	27.9909	28.3455	28.9091	29.1545	29.7273	30.0818	30.5818	30.5818	31.2727	31.2909	32.0364	32.1273	32.1909	32.3636	32.4091	32.6	32.4909	33.4636	33.4545	33.3364	33.2545	34	33.9909	34.3	34.1364	33.8636	34.4	34.7455	34.8182	34.8545	34.8818	34.8818	34.8182	35.1818	35.2273
	PR2KO	20.2444	21.7667	23.1222	23.8111	24.7111	25.2667	25.7556	26.4	26.8111	27.3333	28.0444	28.6778	29.0222	29.4222	29.7778	29.8111	30.5556	30.7444	30.9222	31.0111	31.4	31.8556	32.1889	32.4333	33.0222	32.9667	33.3556	33.7222	33.5222	33.8889	34.2	34.0111	33.9667	34.5556	34.5556	34.5222	34.9778	34.5111	35.2556	35.5	35.5667	36	35.9222
	Fig. 2h
	WT	6.7	6.2	13.5	17.5	17	16.5	15.7	18.2	18.5	16.2
	PR2KO	15.3	7	11.2	14.7	11.2	4.1	23.4	15.4	16.2
	Fig. 3b
	Sham WT	22.1	18.2	11.8	10.5	10.4	3.3
	Sham PR2KO	28.9	19.7	19.4	7.3	3.2
	STZ WT	55.6	33.3	25	22.7	22.2	20.4
	STZ PR2KO	26.3	23.3	21.7	9.7	6.2	4.6
	db/m WT	12.8	11.6	33.6	141	14.4	11.7	15.8
	db/m PR2KO	5.9	4.1	22.3	10.6	24.1	4.4	11.5
	db/db WT	208	568	651	708	537	1930	725
	db/db PR2KO	615	246	92.6	414
	Chow WT	6.4	10.1	16	11.6	8.7	13.3	31.4	7	10.1
	Chow PR2KO	14.3	11.9	18.1		8.1	18.7	17.6
	HFD WT	74.6	55.5	60	50.1		12	27.2
	HFD PR2KO	21.5	24.3	43.1	11.5	21.8	38.8	37.4
	Fig. 3c
	Sham WT	491	438	405	409	612	503
	Sham PR2KO	298	524	493	417	531	424
	STZ WT	728	763	558	668	499	701
	STZ PR2KO	520	520	478	591	497	541	585
	db/m WT	420	443	493	494	517	539	427
	db/m PR2KO	444	396	496	453	483	517	491
	db/db WT	644	671	602	709	704	568
	db/db PR2KO	606	573	558	562
	Chow WT	448	440	398	363	399	435	520	402
	Chow PR2KO	356	385	390	456	453	499
	HFD WT	415	393	591	519	425	434	424	494
	HFD PR2KO	308	350	335	392	445	458
	Fig. 3d
	Sham WT	10.6319	11.1594	10.3325	11.014	12.1167	9.92401
	Sham PR2KO	10.1428	8.88708	8.64416	12.4875	8.62472	9.7542
	STZ WT	13.5821	10.9039	12.9669	13.293	10.9305	12.9909
	STZ PR2KO	9.91787	11.0433	12.6346	10.7233	10.5607	8.58605
	db/m WT	9.49065	12.7828	10.17	9.22946	9.90157	7.77146
	db/m PR2KO	8.71804	9.77023	9.38801	8.33428	7.75689	7.48208
	db/db WT	11.4943	13.2397	17.2814	13.1928
	db/db PR2KO	9.9208	9.08402	11.1236	8.90301
	Chow WT	18.3169	12.409	13.6599	12.1222	12.8541	14.2114
	Chow PR2KO	17.0754	11.6788	15.7015	13.7966	10.2601	8.4025
	HFD WT	18.2058	24.0165	17.8554	15.3925	16.5914	18.0737
	HFD PR2KO	18.1904	16.7067	16.1914	12.3001	12.8479	14.7153
	Fig. 3e
	Sham WT	16.4	13.6	13.85	11.8
	Sham PR2KO	15.3	14.9	14.3	10.3
	STZ WT	12.05	13.5	12.05	11.6
	STZ PR2KO	14.3	14.4	14.75	12.4
	db/m WT	14.15	14.45	15.15	11.65
	db/m PR2KO	14.8	15.25	13.65	9.8
	db/db WT	13.65	13	13.25	9.9
	db/db PR2KO	14.55	15	15.65	10.3
	Chow WT	14.45	13.85	14.9	11.65
	Chow PR2KO	15.2	12.8	14.25	13.3
	HFD WT	12.1	11.05	10.25	9.8
	HFD PR2KO	13.6	13.8	13.1	10.1
	Fig. 3f
	Sham WT	250.798	329.487	190.983	306.273
	Sham PR2KO	192.63	279.075	206.647	294.995
	STZ WT	341.825	379.553	348.601	398.711
	STZ PR2KO	295.856	261.524	263.111	340.306
	db/m WT	323.055	229.044	281.961	275.075
	db/m PR2KO	290.372	244.804	287.714	244.28
	db/db WT	465.985	436.923	354.177	408.096
	db/db PR2KO	324.564	318.168	294.705	303.452
	Chow WT	270.942	288.698	244.083	301.818
	Chow PR2KO	260.759	242.144	185.584	228.522
	HFD WT	315.644	391.565	344.442	428.735
	HFD PR2KO	294.347	272.964	260.632	317.996
	Fig. 3g
	Sham WT	169.672	178.947	138.06	151.477
	Sham PR2KO	163.539	149.379	123.015	145.644
	STZ WT	202.284	213.524	240.454	247.561
	STZ PR2KO	160.645	168.831	118.413	180.283
	db/m WT	175.487	170.584	111.687	134.67
	db/m PR2KO	157.919	132.883	109.032	171.92
	db/db WT	284.359	199.081	191.479	335.141
	db/db PR2KO	135.317	198.904	152.043	190.071
	Chow WT	150.946	167.097	121.334	166.619
	Chow PR2KO	147.308	153.326	148.238	138.511
	HFD WT	177.566	199.028	136.467	187.08
	HFD PR2KO	170.442	163.433	150.804	161.061
	Fig. 5a
	DMSO	0.528935	0.677083	0.579861
	Etomoxir	0.380787	0.336806	0.288194
	Fig. 5b
	Bax1
	DMSO	1.00263	1.04883	0.948542
	Etomoxir	1.80098	1.66877	1.98451
	Apaf1
	DMSO	0.762608	1.049	1.18839
	Etomoxir	0.985558	1.60104	1.61778
	Fig. 5c
	DMSO	0.333333	0.666667	0.333333
	Etomoxir	5	4.33333	2.33333
	Fig. 5d
	Sham	0.536124	0.737461	1.32468	1.92604	1.47492	0.000777235
	STZ	9.85352	6.45599	3.72087	3.34183	2.80041	3.74675
	db/m	1.50797	1.23337	1.13101	1.83733	0.140887	0.149437
	db/db	1.87593	3.27753	3.51277	1.85011	1.53433	1.52902
	Chow	0.871159	0.580757	0.771644	0.712523	0.700282	2.36364
	HFD	2.35546	1.60883	3.12966	2.26735	1.40543	1.63695
	Fig. 5e
	siCtrl	0.710503	0.476825	0.9278
	siCtrl+TGF-β	0.152944	0.301018	0.492795
	siR2+TGF-β	0.524098	0.734102	0.690306
	Fig. 5f
	Fatp1
	siCtrl	1.04094	0.881411	1.07765
	siCtrl+TGF-β	0.33983	0.088259	0.197221
	siR2+TGF-β	0.998536	0.802675	1.13909
	Cpt1a
	siCtrl	0.822811	0.925711	1.25148
	siCtrl+TGF-β	0.379885	0.251501	0.23876
	siR2+TGF-β	1.53542	1.18397	1.16363
	Acox1
	siCtrl	0.866186	0.769903	1.36391
	siCtrl+TGF-β	0.308373	0.151538	0.172271
	siR2+TGF-β	0.502693	0.475576	0.559709
	Fig. 5g
	siCtrl	1.18489	0.787173	1.02794
	siCtrl+TGF-β	0.547053	0.25257	0.342637
	siR2+TGF-β	1.59632	1.09411	1.19313
	Fig. 5h
	siCtrl+DMSO	0.333333	0.666667	1
	siCtrl+TGF-β+DMSO	3.66667	4	5
	siR2+TGF-β+DMSO	1	1.66667	1.33333
	siR2+TGF-β+Etomoxir	2	2.33333	3
	siCtrl+TGF-β+Fibrate	1.66667	1.33333	1.66667
	siR2+TGF-β+Fibrate	0.666667	0.333333	0.666667
	Fig. 5i
	WT	1.40078	0.742895	0.856325
	PR2KO	7.92401	5.06735	8.20345
	Fig. 5j
	PPARα mRNA	5.71	0.208667	0.429449	0.330035	0.518839	0.551765	0.580711	0.476873	0.623939	0.653658	0.647532	0.518721	0.381236	0.159549	0.507027	0.616069	0.65956	0.578633	0.574032	0.66958	0.411272	0.475999	0.4249	0.409221	0.599664	0.618806	0.596441	0.299599	0.372902	0.300952	0.748546	0.494266	0.82172	0.827238	0.564377	0.105759	0.60301	0.534086	0.501799
	ROCK2 mRNA	1.1855	1.14944	1.06947	1.12175	1.15437	1.07928	0.916832	1.02763	0.977461	0.912832	0.680137	0.844921	1.01236	1.17763	0.892118	0.896165	0.873376	0.755425	0.911181	1.00749	1.01034	1.09393	1.01853	1.03069	0.978218	0.968084	1.00958	1.15512	1.05216	1.31025	1.13167	1.01149	1.02815	0.978967	1.02308	1.00171	0.816948	0.929687	0.991524
